# Supplementary material for: Another two new aphid species of the genus Cryptomyzus Oestlund, 1922 (Hemiptera, Aphididae, Macrosiphini) from Kazakhstan
Source: Zookeys. 2026 Feb 25;1270:245–54. doi: 10.3897/zookeys.1270.158304 (PMC12961400; doi:10.3897/zookeys.1270.158304)
Supplement: XML Treatment for Cryptomyzus saryarkensis [file zookeys.1270.158304-treatment1.xml]

<!DOCTYPE tp:taxon-treatment
  PUBLIC "-//TaxonX//DTD Taxonomic Treatment Publishing DTD v0 20100105//EN" "tax-treatment-NSO.dtd">
<tp:taxon-treatment xmlns:tp="http://www.plazi.org/taxpub"><tp:treatment-meta><kwd-group><label>Taxon classification</label><kwd>
              <named-content content-type="kingdom">Animalia</named-content>
            </kwd><kwd>
              <named-content content-type="order">Hemiptera</named-content>
            </kwd><kwd>
              <named-content content-type="family">Aphididae</named-content>
            </kwd></kwd-group><mixed-citation publication-type="journal"><person-group><name><surname>Kadyrbekov</surname><given-names>Rustem Kh.</given-names></name><name><surname>Tleppaeva</surname><given-names>Aizhan M.</given-names></name><name><surname>Kolov</surname><given-names>Sergey V.</given-names></name></person-group><article-title>Another two new aphid species of the genus <italic><tp:taxon-name><tp:taxon-name-part taxon-name-part-type="genus" reg="Cryptomyzus">Cryptomyzus</tp:taxon-name-part></tp:taxon-name></italic> Oestlund, 1922 (<tp:taxon-name><tp:taxon-name-part taxon-name-part-type="order" reg="Hemiptera">Hemiptera</tp:taxon-name-part></tp:taxon-name>, <tp:taxon-name><tp:taxon-name-part taxon-name-part-type="family" reg="Aphididae">Aphididae</tp:taxon-name-part></tp:taxon-name>, <tp:taxon-name><tp:taxon-name-part taxon-name-part-type="tribe" reg="Macrosiphini">Macrosiphini</tp:taxon-name-part></tp:taxon-name>) from Kazakhstan</article-title><source>Zookeys</source><day>25</day><month>02</month><year>2026</year><volume>1270</volume><fpage>245</fpage><lpage>254</lpage><pub-id pub-id-type="doi">10.3897/zookeys.1270.158304</pub-id></mixed-citation></tp:treatment-meta><tp:nomenclature><tp:taxon-name><object-id xmlns:xlink="http://www.w3.org/1999/xlink" content-type="arpha" xlink:type="simple">FEDBD3D4-B7A9-5695-AEB3-405191AE77B8</object-id>
                		<tp:taxon-name-part taxon-name-part-type="genus" reg="Cryptomyzus">Cryptomyzus</tp:taxon-name-part> <tp:taxon-name-part taxon-name-part-type="species" reg="saryarkensis">saryarkensis</tp:taxon-name-part>
                	
                		<object-id xmlns:xlink="http://www.w3.org/1999/xlink" content-type="zoobank" xlink:type="simple">https://zoobank.org/FEA01124-0A9D-4773-A5C3-C6E1289B89B9</object-id>
                	</tp:taxon-name><tp:taxon-status xmlns:xlink="http://www.w3.org/1999/xlink" xlink:type="simple">sp. nov.</tp:taxon-status></tp:nomenclature><tp:treatment-sec sec-type="Description"><title>Description.</title><p><bold>Apterous viviparous female</bold>, from 11 specimens (Fig. <xref ref-type="fig" rid="F1">1</xref>, Table <xref ref-type="table" rid="T1">1</xref>). In life: body white with green markings, eyes reddish. On slide: body and appendages pale without dark parts apart from pale brown tarsi. Body elliptical. Cuticle wrinkled in places. Frontal groove moderately deep, 0.15–0.22 between apices of antennal tubercles (Fig. <xref ref-type="fig" rid="F1">1</xref>a). Antennal tubercles distinct and divergent. Median frontal tubercle well developed, quadrate. Cephalic hairs long, thickened, capitate or funnel-shaped. Antennae six-segmented. First antennal segment with a large protuberance on inner side at apex and bears 4–5 setae. Numbers of setae on II and III antennal segments are II – 5, III – 4–7. Antennal segment III with 5–13 secondary rhinaria (Fig. <xref ref-type="fig" rid="F1">1</xref>b). Setae on antennal segment III longer than its diameter at base, slightly capitate. Rostrum reaches beyond bases of hind coxae; ultimate rostral segment long, slender (Fig. <xref ref-type="fig" rid="F1">1</xref>c), with 2–4 accessory setae. Siphunculi straight, with slightly widened bases and small indistinct flanges (Fig. <xref ref-type="fig" rid="F1">1</xref>d). Cauda bluntly triangular or helmet-shaped, with 5 long, pointed setae (Fig. <xref ref-type="fig" rid="F1">1</xref>e). Dorsal setae on abdominal tergites II–V capitate or funnel-shaped. Numbers of setae on abdominal tergites: III – 7–8, VIII – 4–6. Marginal tubercles absent. Genital plate broadly oval, with 2–4 discal setae and 6–10 posterior setae. Legs long. Femur with capitate setae, hind tibia with pointed setae at apex. First tarsal segments with 3:3:2 setae.</p><fig id="F1" position="float" orientation="portrait"><object-id xmlns:xlink="http://www.w3.org/1999/xlink" content-type="doi" xlink:type="simple">10.3897/zookeys.1270.158304.figure1</object-id><object-id xmlns:xlink="http://www.w3.org/1999/xlink" content-type="arpha" xlink:type="simple">1A237760-1ADB-5E58-B5DE-C69B53905A90</object-id><label>Figure 1.</label><caption><p><italic><tp:taxon-name><tp:taxon-name-part taxon-name-part-type="genus" reg="Cryptomyzus">Cryptomyzus</tp:taxon-name-part> <tp:taxon-name-part taxon-name-part-type="species" reg="saryarkensis">saryarkensis</tp:taxon-name-part></tp:taxon-name></italic> sp. nov. <bold>a</bold>. Head; <bold>b</bold>. Antennal segment III; <bold>c</bold>. Ultimate rostral segment; <bold>d</bold>. Siphunculus; <bold>e</bold>. Cauda.</p></caption><graphic xmlns:xlink="http://www.w3.org/1999/xlink" xlink:href="zookeys-1270-245_article-158304__-g001.jpg" id="oo_1548747.jpg" position="float" orientation="portrait" xlink:type="simple"><uri content-type="original_file" xlink:type="simple">https://binary.pensoft.net/fig/1548747</uri></graphic></fig><table-wrap id="T1" position="float" orientation="portrait"><label>Table 1.</label><caption><p>Measurements of <italic><tp:taxon-name><tp:taxon-name-part taxon-name-part-type="genus" reg="Cryptomyzus">Cryptomyzus</tp:taxon-name-part> <tp:taxon-name-part taxon-name-part-type="species" reg="nepetaphilus">nepetaphilus</tp:taxon-name-part></tp:taxon-name></italic> sp. nov. and <italic><tp:taxon-name><tp:taxon-name-part taxon-name-part-type="genus" reg="Cryptomyzus">C.</tp:taxon-name-part> <tp:taxon-name-part taxon-name-part-type="species" reg="saryarkensis">saryarkensis</tp:taxon-name-part></tp:taxon-name></italic> sp. nov.</p></caption><table><tbody><tr><th rowspan="2" colspan="1">Measurements</th><th rowspan="1" colspan="1"><italic><tp:taxon-name><tp:taxon-name-part taxon-name-part-type="genus" reg="Cryptomyzus">C.</tp:taxon-name-part> <tp:taxon-name-part taxon-name-part-type="species" reg="saryarkensis">saryarkensis</tp:taxon-name-part></tp:taxon-name></italic> sp. nov.</th><th rowspan="1" colspan="1"><italic><tp:taxon-name><tp:taxon-name-part taxon-name-part-type="genus" reg="Cryptomyzus">C.</tp:taxon-name-part> <tp:taxon-name-part taxon-name-part-type="species" reg="nepetaphilus">nepetaphilus</tp:taxon-name-part></tp:taxon-name></italic> sp. nov.</th></tr><tr><th rowspan="1" colspan="1">Apterous viviparous females (<italic>n</italic> = 11)</th><th rowspan="1" colspan="1">Apterous viviparous females (<italic>n</italic> = 4)</th></tr><tr><td rowspan="1" colspan="1">
                    <abbrev xmlns:xlink="http://www.w3.org/1999/xlink" xlink:title="body length with cauda" xlink:type="simple">BL</abbrev>
                  </td><td rowspan="1" colspan="1">1.95–2.36</td><td rowspan="1" colspan="1">2.06–2.21</td></tr><tr><td rowspan="1" colspan="1">
                    <abbrev xmlns:xlink="http://www.w3.org/1999/xlink" xlink:title="total antennae length" xlink:type="simple">ANT</abbrev>
                  </td><td rowspan="1" colspan="1">2.89–3.54</td><td rowspan="1" colspan="1">2.56–2.63</td></tr><tr><td rowspan="1" colspan="1">
                    <abbrev xmlns:xlink="http://www.w3.org/1999/xlink" xlink:title="length of III antennal segment" xlink:type="simple">ANT III</abbrev>
                  </td><td rowspan="1" colspan="1">0.58–0.68</td><td rowspan="1" colspan="1">0.52–0.56</td></tr><tr><td rowspan="1" colspan="1">
                    <abbrev xmlns:xlink="http://www.w3.org/1999/xlink" xlink:title="length of IV antennal segment" xlink:type="simple">ANT IV</abbrev>
                  </td><td rowspan="1" colspan="1">0.48–0.63</td><td rowspan="1" colspan="1">0.36–0.42</td></tr><tr><td rowspan="1" colspan="1">
                    <abbrev xmlns:xlink="http://www.w3.org/1999/xlink" xlink:title="length of V antennal segment" xlink:type="simple">ANT V</abbrev>
                  </td><td rowspan="1" colspan="1">0.43–0.53</td><td rowspan="1" colspan="1">0.31–0.35</td></tr><tr><td rowspan="1" colspan="1">
                    <abbrev xmlns:xlink="http://www.w3.org/1999/xlink" xlink:title="length of base of VI antennal segment" xlink:type="simple">ANT VIb</abbrev>
                  </td><td rowspan="1" colspan="1">0.10–0.13</td><td rowspan="1" colspan="1">0.10–0.11</td></tr><tr><td rowspan="1" colspan="1">
                    <abbrev xmlns:xlink="http://www.w3.org/1999/xlink" xlink:title="basal diameter of III antennal segment" xlink:type="simple">ANT IIIbd</abbrev>
                  </td><td rowspan="1" colspan="1">0.029–0.035</td><td rowspan="1" colspan="1">0.027–0.029</td></tr><tr><td rowspan="1" colspan="1">
                    <abbrev xmlns:xlink="http://www.w3.org/1999/xlink" xlink:title="length of processus terminalis" xlink:type="simple">PT</abbrev>
                  </td><td rowspan="1" colspan="1">0.97–1.39</td><td rowspan="1" colspan="1">0.99–1.06</td></tr><tr><td rowspan="1" colspan="1">
                    <abbrev xmlns:xlink="http://www.w3.org/1999/xlink" xlink:title="setae length" xlink:type="simple">Longest setae on ANT III</abbrev>
                  </td><td rowspan="1" colspan="1">0.035–0.040</td><td rowspan="1" colspan="1">0.023–0.029</td></tr><tr><td rowspan="1" colspan="1">Longest frontal setae</td><td rowspan="1" colspan="1">0.046–0.052</td><td rowspan="1" colspan="1">0.081–0.104</td></tr><tr><td rowspan="1" colspan="1">
                    <abbrev xmlns:xlink="http://www.w3.org/1999/xlink" xlink:title="length of ultimate rostral segment" xlink:type="simple">URS</abbrev>
                  </td><td rowspan="1" colspan="1">0.14–0.15</td><td rowspan="1" colspan="1">0.15–0.16</td></tr><tr><td rowspan="1" colspan="1">
                    <abbrev xmlns:xlink="http://www.w3.org/1999/xlink" xlink:title="length of II segment of hind tarsus" xlink:type="simple">HT II</abbrev>
                  </td><td rowspan="1" colspan="1">0.08–0.10</td><td rowspan="1" colspan="1">0.09–0.10</td></tr><tr><td rowspan="1" colspan="1">
                    <abbrev xmlns:xlink="http://www.w3.org/1999/xlink" xlink:title="setae length, setae length" xlink:type="simple">Longest setae on ABD TERG III</abbrev>
                  </td><td rowspan="1" colspan="1">0.056–0.058</td><td rowspan="1" colspan="1">0.115–0.127</td></tr><tr><td rowspan="1" colspan="1">Longest setae on <abbrev xmlns:xlink="http://www.w3.org/1999/xlink" xlink:title="setae length" xlink:type="simple">ABD TERG VIII</abbrev></td><td rowspan="1" colspan="1">0.046–0.052</td><td rowspan="1" colspan="1">0.115–0.127</td></tr><tr><td rowspan="1" colspan="1">
                    <abbrev xmlns:xlink="http://www.w3.org/1999/xlink" xlink:title="siphunculus length" xlink:type="simple">SIPH</abbrev>
                  </td><td rowspan="1" colspan="1">0.31–0.39</td><td rowspan="1" colspan="1">0.39–0.43</td></tr><tr><td rowspan="1" colspan="1">
                    <abbrev xmlns:xlink="http://www.w3.org/1999/xlink" xlink:title="cauda length" xlink:type="simple">CAUDA</abbrev>
                  </td><td rowspan="1" colspan="1">0.10–0.15</td><td rowspan="1" colspan="1">0.12–0.14</td></tr><tr><td rowspan="1" colspan="3">Ratios:</td></tr><tr><td rowspan="1" colspan="1">
                    <abbrev xmlns:xlink="http://www.w3.org/1999/xlink" xlink:title="length of antennae to body length with cauda" xlink:type="simple">ANT/BL</abbrev>
                  </td><td rowspan="1" colspan="1">1.39–1.59</td><td rowspan="1" colspan="1">1.12–1.16</td></tr><tr><td rowspan="1" colspan="1">PT/<abbrev xmlns:xlink="http://www.w3.org/1999/xlink" xlink:title="length of base of VI antennal segment" xlink:type="simple">ANT VIb</abbrev></td><td rowspan="1" colspan="1">10.50–12.00</td><td rowspan="1" colspan="1">9.50–10.21</td></tr><tr><td rowspan="1" colspan="1">
                    <abbrev xmlns:xlink="http://www.w3.org/1999/xlink" xlink:title="length of III antennal segment to length of VI antennal segment" xlink:type="simple">ANT III/ANT VI</abbrev>
                  </td><td rowspan="1" colspan="1">0.42–0.59</td><td rowspan="1" colspan="1">0.45–0.52</td></tr><tr><td rowspan="1" colspan="1"><abbrev xmlns:xlink="http://www.w3.org/1999/xlink" xlink:title="setae length" xlink:type="simple">Longest setae on ANT III</abbrev>/<abbrev xmlns:xlink="http://www.w3.org/1999/xlink" xlink:title="length of III antennal segment" xlink:type="simple">ANT III</abbrev> BD</td><td rowspan="1" colspan="1">1.00–1.27</td><td rowspan="1" colspan="1">0.80–1.00</td></tr><tr><td rowspan="1" colspan="1">Cephalic frontal setae/–<abbrev xmlns:xlink="http://www.w3.org/1999/xlink" xlink:title="length of III antennal segment" xlink:type="simple">ANT III</abbrev> BD</td><td rowspan="1" colspan="1">1.31–1.59</td><td rowspan="1" colspan="1">2.79–3.59</td></tr><tr><td rowspan="1" colspan="1">Longest setae on ABD TERG III/–ANT IIIbd</td><td rowspan="1" colspan="1">1.66–2.00</td><td rowspan="1" colspan="1">3.97–4.38</td></tr><tr><td rowspan="1" colspan="1">Longest setae on ABD TERG VIII/–ANT IIIbd</td><td rowspan="1" colspan="1">1.31–1.59</td><td rowspan="1" colspan="1">2.79–3.59</td></tr><tr><td rowspan="1" colspan="1">
                    <abbrev xmlns:xlink="http://www.w3.org/1999/xlink" xlink:title="siphunculus length to body length with cauda" xlink:type="simple">SIPH/BL</abbrev>
                  </td><td rowspan="1" colspan="1">0.15–0.18</td><td rowspan="1" colspan="1">0.18–0.20</td></tr><tr><td rowspan="1" colspan="1">
                    <abbrev xmlns:xlink="http://www.w3.org/1999/xlink" xlink:title="siphunculus length to cauda length" xlink:type="simple">SIPH/CAUDA</abbrev>
                  </td><td rowspan="1" colspan="1">2.22–3.75</td><td rowspan="1" colspan="1">2.85–3.50</td></tr></tbody></table></table-wrap></tp:treatment-sec><tp:treatment-sec sec-type="Types"><title>Types.</title><p><bold><italic>Holotype</italic></bold>: • apterous viviparous female, slide no 3005, Kazakhstan, Akmola region, “Burabai” natural park, Zhukey lake environs, Berkutty mounting, <italic><tp:taxon-name><tp:taxon-name-part taxon-name-part-type="genus" reg="Phlomoides">Phlomoides</tp:taxon-name-part> <tp:taxon-name-part taxon-name-part-type="species" reg="tuberosa">tuberosa</tp:taxon-name-part></tp:taxon-name></italic>, 23 July 2002, R. Kadyrbekov leg. (Institute of Zoology, Almaty, Kazakhstan). <bold><italic>Paratypes</italic></bold>: • 10 apterous; same place and date.</p></tp:treatment-sec><tp:treatment-sec sec-type="Etymology"><title>Etymology.</title><p>The new species is named after Saryarka region of the Kazakh Uplands.</p></tp:treatment-sec><tp:treatment-sec sec-type="Biology"><title>Biology.</title><p>This aphid lives on the undersides of leaves of <italic><tp:taxon-name><tp:taxon-name-part taxon-name-part-type="genus" reg="Phlomoides">Phlomoides</tp:taxon-name-part> <tp:taxon-name-part taxon-name-part-type="species" reg="tuberosa">tuberosa</tp:taxon-name-part></tp:taxon-name></italic> (L.) Moench (<tp:taxon-name><tp:taxon-name-part taxon-name-part-type="family" reg="Lamiaceae">Lamiaceae</tp:taxon-name-part></tp:taxon-name>). It is not attended by ants. The life cycle is unknown.</p></tp:treatment-sec><tp:treatment-sec sec-type="Systematic relationships"><title>Systematic relationships.</title><p>New species belongs to the group of species with setae of antennal segment III exceeding its diameter at base and having fewer than 15 setae on abdominal tergites I–IV (<xref ref-type="bibr" rid="B8">Kadyrbekov 2021</xref>). It is closest to <tp:taxon-name><tp:taxon-name-part taxon-name-part-type="genus" reg="Cryptomyzus">C.</tp:taxon-name-part> (<tp:taxon-name-part taxon-name-part-type="subgenus" reg="Cryptomyzus">C.</tp:taxon-name-part>) <tp:taxon-name-part taxon-name-part-type="species" reg="maudamanti">maudamanti</tp:taxon-name-part></tp:taxon-name> Guldemond and <tp:taxon-name><tp:taxon-name-part taxon-name-part-type="genus" reg="Cryptomyzus">C.</tp:taxon-name-part> (<tp:taxon-name-part taxon-name-part-type="subgenus" reg="Cryptomyzus">C.</tp:taxon-name-part>) <tp:taxon-name-part taxon-name-part-type="species" reg="galeopsidis">galeopsidis</tp:taxon-name-part></tp:taxon-name> in having the proportion of siphunculi to body length 0.15 or more. It differs from both species in having straight lines, expanded only at the bases of the siphunculi, PT/<abbrev xmlns:xlink="http://www.w3.org/1999/xlink" xlink:title="length of base of VI antennal segment" xlink:type="simple">ANT VIb</abbrev> = 10.50–12.00 (vs 0.90–10.00) and <abbrev xmlns:xlink="http://www.w3.org/1999/xlink" xlink:title="length of ultimate rostral segment to length of II segment of hind tarsus" xlink:type="simple">URS/HT II</abbrev> = 1.41–1.70 (vs 0.90–1.20).</p></tp:treatment-sec><ref-list><ref id="B8"><mixed-citation xmlns:xlink="http://www.w3.org/1999/xlink" xlink:type="simple">Kadyrbekov RKh (2021) Two new aphid species of the genus <italic><tp:taxon-name><tp:taxon-name-part taxon-name-part-type="genus">Cryptomyzus</tp:taxon-name-part></tp:taxon-name></italic> Oestlund, 1922 (<tp:taxon-name><tp:taxon-name-part taxon-name-part-type="order">Hemiptera</tp:taxon-name-part></tp:taxon-name>, <tp:taxon-name><tp:taxon-name-part taxon-name-part-type="family">Aphididae</tp:taxon-name-part></tp:taxon-name>) from Kazakhstan, and keys to apterous and alate viviparous females. Zootaxa 4903(2): 265–274. <ext-link xlink:href="10.11646/zootaxa.4903.2.6" ext-link-type="doi" xlink:type="simple">https://doi.org/10.11646/zootaxa.4903.2.6</ext-link></mixed-citation></ref></ref-list></tp:taxon-treatment>
