# Supplementary material for: Another two new aphid species of the genus Cryptomyzus Oestlund, 1922 (Hemiptera, Aphididae, Macrosiphini) from Kazakhstan
Source: Zookeys. 2026 Feb 25;1270:245–54. doi: 10.3897/zookeys.1270.158304 (PMC12961400; doi:10.3897/zookeys.1270.158304)
Supplement: XML Treatment for Cryptomyzus nepetaphilus [file zookeys.1270.158304-treatment2.xml]

<!DOCTYPE tp:taxon-treatment
  PUBLIC "-//TaxonX//DTD Taxonomic Treatment Publishing DTD v0 20100105//EN" "tax-treatment-NSO.dtd">
<tp:taxon-treatment xmlns:tp="http://www.plazi.org/taxpub"><tp:treatment-meta><kwd-group><label>Taxon classification</label><kwd>
              <named-content content-type="kingdom">Animalia</named-content>
            </kwd><kwd>
              <named-content content-type="order">Hemiptera</named-content>
            </kwd><kwd>
              <named-content content-type="family">Aphididae</named-content>
            </kwd></kwd-group><mixed-citation publication-type="journal"><person-group><name><surname>Kadyrbekov</surname><given-names>Rustem Kh.</given-names></name><name><surname>Tleppaeva</surname><given-names>Aizhan M.</given-names></name><name><surname>Kolov</surname><given-names>Sergey V.</given-names></name></person-group><article-title>Another two new aphid species of the genus <italic><tp:taxon-name><tp:taxon-name-part taxon-name-part-type="genus" reg="Cryptomyzus">Cryptomyzus</tp:taxon-name-part></tp:taxon-name></italic> Oestlund, 1922 (<tp:taxon-name><tp:taxon-name-part taxon-name-part-type="order" reg="Hemiptera">Hemiptera</tp:taxon-name-part></tp:taxon-name>, <tp:taxon-name><tp:taxon-name-part taxon-name-part-type="family" reg="Aphididae">Aphididae</tp:taxon-name-part></tp:taxon-name>, <tp:taxon-name><tp:taxon-name-part taxon-name-part-type="tribe" reg="Macrosiphini">Macrosiphini</tp:taxon-name-part></tp:taxon-name>) from Kazakhstan</article-title><source>Zookeys</source><day>25</day><month>02</month><year>2026</year><volume>1270</volume><fpage>245</fpage><lpage>254</lpage><pub-id pub-id-type="doi">10.3897/zookeys.1270.158304</pub-id></mixed-citation></tp:treatment-meta><tp:nomenclature><tp:taxon-name><object-id xmlns:xlink="http://www.w3.org/1999/xlink" content-type="arpha" xlink:type="simple">A0403A54-DB7C-5293-9357-9C72FF7A7A0B</object-id>
                		<tp:taxon-name-part taxon-name-part-type="genus" reg="Cryptomyzus">Cryptomyzus</tp:taxon-name-part> <tp:taxon-name-part taxon-name-part-type="species" reg="nepetaphilus">nepetaphilus</tp:taxon-name-part>
                	
                		<object-id xmlns:xlink="http://www.w3.org/1999/xlink" content-type="zoobank" xlink:type="simple">https://zoobank.org/1C75AEC5-2E64-4C2E-BD87-A741A83936CB</object-id>
                	</tp:taxon-name><tp:taxon-status xmlns:xlink="http://www.w3.org/1999/xlink" xlink:type="simple">sp. nov.</tp:taxon-status></tp:nomenclature><tp:treatment-sec sec-type="Description"><title>Description.</title><p><bold>Apterous viviparous femal</bold>e, from 4 specimens (Fig. <xref ref-type="fig" rid="F2">2</xref>, Table <xref ref-type="table" rid="T1">1</xref>). In life: body white with green markings, eyes reddish. On slide: body and appendages pale without dark parts apart from pale brown tarsi. Body elliptical. Cuticle thick, wrinkled in places. Frontal groove moderately deep, 0.16–0.17 distance between apices of antennal tubercles (Fig. <xref ref-type="fig" rid="F2">2</xref>a). Antennal tubercles distinct and divergent. Median frontal tubercle well developed, quadrate. Cephalic setae long, thickened, capitate or funnel-shaped. Antennae six-segmented. First antennal segment with a large protuberance on inner side at apex and bears 4–5 setae. Numbers of setae on antennal segments II and III are II – 4, III – 3–4. Basal part of antennal segment III with 5–7 secondary rhinaria (Fig. <xref ref-type="fig" rid="F2">2</xref>b). Setae on antennal segment III shorter than or equal to its diameter at base, slightly capitate. Rostrum reaches beyond bases of hind coxae; ultimate rostral segment long, slender (Fig. <xref ref-type="fig" rid="F2">2</xref>c), and bears 6–8 accessory setae. Siphunculi subcylindrical, with small, indistinct flanges (Fig. <xref ref-type="fig" rid="F2">2</xref>d). Cauda bluntly triangular or helmet-shaped, with 5–6 long, pointed setae (Fig. <xref ref-type="fig" rid="F2">2</xref>e). Dorsal setae on II–V abdominal tergites are capitate or funnel-shaped. Numbers of setae on abdominal tergites: III – 10–12, VIII – 6–8. Marginal tubercles are absent. Genital plate is broadly oval, with 2–4 discal setae and 7–9 posterior setae. Legs are long. Femur with capitate setae, hind tibia with pointed setae at apex. First tarsal segments with 3:3:2 setae.</p><fig id="F2" position="float" orientation="portrait"><object-id xmlns:xlink="http://www.w3.org/1999/xlink" content-type="doi" xlink:type="simple">10.3897/zookeys.1270.158304.figure2</object-id><object-id xmlns:xlink="http://www.w3.org/1999/xlink" content-type="arpha" xlink:type="simple">C11F5313-31DC-5880-AAC7-4ED06510AAFD</object-id><label>Figure 2.</label><caption><p><italic><tp:taxon-name><tp:taxon-name-part taxon-name-part-type="genus" reg="Cryptomyzus">Cryptomyzus</tp:taxon-name-part> <tp:taxon-name-part taxon-name-part-type="species" reg="nepetaphilus">nepetaphilus</tp:taxon-name-part></tp:taxon-name></italic> sp. nov. <bold>a</bold>. Head; <bold>b</bold>. Antennal segment III; <bold>c</bold>. Ultimate rostral sFegment; <bold>d</bold>. Siphunculus; <bold>e</bold>. Cauda.</p></caption><graphic xmlns:xlink="http://www.w3.org/1999/xlink" xlink:href="zookeys-1270-245_article-158304__-g002.jpg" id="oo_1548748.jpg" position="float" orientation="portrait" xlink:type="simple"><uri content-type="original_file" xlink:type="simple">https://binary.pensoft.net/fig/1548748</uri></graphic></fig></tp:treatment-sec><tp:treatment-sec sec-type="Types"><title>Types.</title><p><bold><italic>Holotype</italic></bold>: • apterous viviparous female, slide no 5752, Kazakhstan, Zhetysu region, Zhongar Alatau mounting system, “Zhongar-Alatau” natural park, 8 km to east from Topolevka small town, “Osinovaja” kordon, H–1250 m, <italic><tp:taxon-name><tp:taxon-name-part taxon-name-part-type="genus" reg="Nepeta">Nepeta</tp:taxon-name-part> <tp:taxon-name-part taxon-name-part-type="species" reg="cataria">cataria</tp:taxon-name-part></tp:taxon-name></italic>, 26 July 2017, R. Kadyrbekov leg. (Institute of Zoology, Almaty, Kazakhstan). <bold><italic>Paratypes</italic></bold>: • 3 apterous, same place and date.</p></tp:treatment-sec><tp:treatment-sec sec-type="Etymology"><title>Etymology.</title><p>The new species is named after it host plant.</p></tp:treatment-sec><tp:treatment-sec sec-type="Biology"><title>Biology.</title><p>This aphid lives on the undersides of leaves of <italic><tp:taxon-name><tp:taxon-name-part taxon-name-part-type="genus" reg="Nepeta">Nepeta</tp:taxon-name-part> <tp:taxon-name-part taxon-name-part-type="species" reg="cataria">cataria</tp:taxon-name-part></tp:taxon-name></italic> L. (<tp:taxon-name><tp:taxon-name-part taxon-name-part-type="family" reg="Lamiaceae">Lamiaceae</tp:taxon-name-part></tp:taxon-name>). It is not attended by ants. The life cycle is unknown.</p></tp:treatment-sec><tp:treatment-sec sec-type="Systematic relationships"><title>Systematic relationships.</title><p>This new species belongs to the group of species with setae on antennal segment III, which are shorter than or equal to its diameter at the base and with straight, unswollen siphunculi (<xref ref-type="bibr" rid="B8">Kadyrbekov 2021</xref>). It differs from <italic><tp:taxon-name><tp:taxon-name-part taxon-name-part-type="genus" reg="Cryptomyzus">C.</tp:taxon-name-part> <tp:taxon-name-part taxon-name-part-type="species" reg="alatavicus">alatavicus</tp:taxon-name-part></tp:taxon-name></italic> in having <abbrev xmlns:xlink="http://www.w3.org/1999/xlink" xlink:title="length of III antennal segment to length of VI antennal segment" xlink:type="simple">ANT III/ANT VI</abbrev> T = 0.42–0.59 (vs 0.68–0.76) and PT/<abbrev xmlns:xlink="http://www.w3.org/1999/xlink" xlink:title="length of base of VI antennal segment" xlink:type="simple">ANT VIb</abbrev> = 9.50–10.21 (vs 6.30–7.30). <italic><tp:taxon-name><tp:taxon-name-part taxon-name-part-type="genus" reg="Cryptomyzus">Cryptomyzus</tp:taxon-name-part> <tp:taxon-name-part taxon-name-part-type="species" reg="nepetaphilus">nepetaphilus</tp:taxon-name-part></tp:taxon-name></italic> sp. nov. differs from <tp:taxon-name><tp:taxon-name-part taxon-name-part-type="genus" reg="Cryptomyzus">C.</tp:taxon-name-part> (<tp:taxon-name-part taxon-name-part-type="subgenus" reg="Cryptomyzus">C.</tp:taxon-name-part>) <tp:taxon-name-part taxon-name-part-type="species" reg="ribis">ribis</tp:taxon-name-part></tp:taxon-name> in the proportion of the Longest setae on ABD TERG III/–ANT IIIbd (not more 3 and 3.97–4.38) and <abbrev xmlns:xlink="http://www.w3.org/1999/xlink" xlink:title="siphunculus length to body length with cauda" xlink:type="simple">SIPH/BL</abbrev> = 0.18–0.20 (vs 0.20–0.25).</p><sec sec-type="Key to the apterous viviparous females of the genus Cryptomyzus Oestlund, 1922 of the world (updated from the key by Kadyrbekov 2021)" id="sec4"><title>Key to the apterous viviparous females of the genus <italic><tp:taxon-name><tp:taxon-name-part taxon-name-part-type="genus" reg="Cryptomyzus">Cryptomyzus</tp:taxon-name-part></tp:taxon-name></italic> Oestlund, 1922 of the world (updated from the key by <xref ref-type="bibr" rid="B8">Kadyrbekov 2021</xref>)</title><table-wrap content-type="key" position="anchor" orientation="portrait"><table><tbody><tr><td rowspan="1" colspan="1">1</td><td rowspan="1" colspan="1">Setae ABD TERG I–IV and median frontal and antennal tubercles shorter <abbrev xmlns:xlink="http://www.w3.org/1999/xlink" xlink:title="basal diameter of III antennal segment" xlink:type="simple">ANT IIIbd</abbrev>, inconspicuously capitate. Alternates between <italic><tp:taxon-name><tp:taxon-name-part taxon-name-part-type="genus" reg="Ribes">Ribes</tp:taxon-name-part> <tp:taxon-name-part taxon-name-part-type="species" reg="rubrum">rubrum</tp:taxon-name-part></tp:taxon-name></italic> L. and <italic><tp:taxon-name><tp:taxon-name-part taxon-name-part-type="genus" reg="Galeopsis">Galeopsis</tp:taxon-name-part></tp:taxon-name></italic>, <italic><tp:taxon-name><tp:taxon-name-part taxon-name-part-type="genus" reg="Stachys">Stachys</tp:taxon-name-part></tp:taxon-name></italic>, <italic><tp:taxon-name><tp:taxon-name-part taxon-name-part-type="genus" reg="Lamium">Lamium</tp:taxon-name-part></tp:taxon-name></italic></td><td rowspan="1" colspan="1">
                      <bold><tp:taxon-name><tp:taxon-name-part taxon-name-part-type="genus" reg="Cryptomyzus">C.</tp:taxon-name-part> (<tp:taxon-name-part taxon-name-part-type="subgenus" reg="Ampullosiphon">Ampullosiphon</tp:taxon-name-part>) <tp:taxon-name-part taxon-name-part-type="species" reg="stachydis">stachydis</tp:taxon-name-part></tp:taxon-name> (Heikinheimo, 1955)</bold>
                    </td></tr><tr><td rowspan="1" colspan="1">–</td><td rowspan="1" colspan="1">Setae ABD TERG I–IV and median frontal and antennal tubercles usually much longer <abbrev xmlns:xlink="http://www.w3.org/1999/xlink" xlink:title="basal diameter of III antennal segment" xlink:type="simple">ANT IIIbd</abbrev>, either on thick bases and capitate or needle-shaped</td><td rowspan="1" colspan="1">
                      <bold>2</bold>
                    </td></tr><tr><td rowspan="1" colspan="1">2</td><td rowspan="1" colspan="1">Setae ABD TERG I–IV and median frontal and antennal tubercles long and needle-shaped. <abbrev xmlns:xlink="http://www.w3.org/1999/xlink" xlink:title="siphunculus length" xlink:type="simple">SIPH</abbrev> without distinct flanges</td><td rowspan="1" colspan="1">
                      <bold>3</bold>
                    </td></tr><tr><td rowspan="1" colspan="1">–</td><td rowspan="1" colspan="1">Setae ABD TERG I–IV, median frontal and antennal tubercles capitate. <abbrev xmlns:xlink="http://www.w3.org/1999/xlink" xlink:title="siphunculus length" xlink:type="simple">SIPH</abbrev> with distinct flanges</td><td rowspan="1" colspan="1">
                      <bold>4</bold>
                    </td></tr><tr><td rowspan="1" colspan="1">3</td><td rowspan="1" colspan="1">Median frontal tubercle absent. PT/<abbrev xmlns:xlink="http://www.w3.org/1999/xlink" xlink:title="length of base of VI antennal segment" xlink:type="simple">ANT VIb</abbrev> 7.0–7.5. III ANT with about 3 secondary rhinaria. <abbrev xmlns:xlink="http://www.w3.org/1999/xlink" xlink:title="length of ultimate rostral segment to length of II segment of hind tarsus" xlink:type="simple">URS/HT II</abbrev> 1.5. ABD TERG III–V with 12–16 setae. On <italic><tp:taxon-name><tp:taxon-name-part taxon-name-part-type="genus" reg="Phlomis">Phlomis</tp:taxon-name-part> <tp:taxon-name-part taxon-name-part-type="species" reg="canescens">canescens</tp:taxon-name-part></tp:taxon-name></italic> Regel</td><td rowspan="1" colspan="1">
                      <bold><tp:taxon-name><tp:taxon-name-part taxon-name-part-type="genus" reg="Cryptomyzus">C.</tp:taxon-name-part> (<tp:taxon-name-part taxon-name-part-type="subgenus" reg="Phlomimyzus">Phlomimyzus</tp:taxon-name-part>) <tp:taxon-name-part taxon-name-part-type="species" reg="tadzhikistanicus">tadzhikistanicus</tp:taxon-name-part></tp:taxon-name> Narzikulov &amp; Daniyarova, 1979</bold>
                    </td></tr><tr><td rowspan="1" colspan="1">–</td><td rowspan="1" colspan="1">Median frontal tubercle developed. PT/<abbrev xmlns:xlink="http://www.w3.org/1999/xlink" xlink:title="length of base of VI antennal segment" xlink:type="simple">ANT VIb</abbrev> 7.5–9.5. III ANT with 7–19 secondary rhinaria. <abbrev xmlns:xlink="http://www.w3.org/1999/xlink" xlink:title="length of ultimate rostral segment to length of II segment of hind tarsus" xlink:type="simple">URS/HT II</abbrev> 1.0–1.1. ABD TERG III–V with 18–27 setae. On <italic><tp:taxon-name><tp:taxon-name-part taxon-name-part-type="genus" reg="Leonurus">Leonurus</tp:taxon-name-part> <tp:taxon-name-part taxon-name-part-type="species" reg="turkestanicus">turkestanicus</tp:taxon-name-part></tp:taxon-name></italic> V.I. Krecz. &amp; Kuprian. and occasionally <italic><tp:taxon-name><tp:taxon-name-part taxon-name-part-type="genus" reg="Lamium">Lamium</tp:taxon-name-part> <tp:taxon-name-part taxon-name-part-type="species" reg="album">album</tp:taxon-name-part></tp:taxon-name></italic> L.</td><td rowspan="1" colspan="1">
                      <bold><tp:taxon-name><tp:taxon-name-part taxon-name-part-type="genus" reg="Cryptomyzus">C.</tp:taxon-name-part> (<tp:taxon-name-part taxon-name-part-type="subgenus" reg="Phlomimyzus">P.</tp:taxon-name-part>) <tp:taxon-name-part taxon-name-part-type="species" reg="multipilosus">multipilosus</tp:taxon-name-part></tp:taxon-name> Kadyrbekov, 2000</bold>
                    </td></tr><tr><td rowspan="1" colspan="1">4</td><td rowspan="1" colspan="1">Secondary rhinaria occur on <abbrev xmlns:xlink="http://www.w3.org/1999/xlink" xlink:title="length of III antennal segment" xlink:type="simple">ANT III</abbrev>–IV and sometimes on <abbrev xmlns:xlink="http://www.w3.org/1999/xlink" xlink:title="length of V antennal segment" xlink:type="simple">ANT V</abbrev>. Dark medial pleural, and marginal sclerites developed on all ABD TERG. <abbrev xmlns:xlink="http://www.w3.org/1999/xlink" xlink:title="siphunculus length" xlink:type="simple">SIPH</abbrev> dark brown, cylindrical, with large flanges. Cauda trapezoid. Alternates between <italic><tp:taxon-name><tp:taxon-name-part taxon-name-part-type="genus" reg="Ribes">Ribes</tp:taxon-name-part> <tp:taxon-name-part taxon-name-part-type="species" reg="saxatile">saxatile</tp:taxon-name-part></tp:taxon-name></italic> Pall. and <italic><tp:taxon-name><tp:taxon-name-part taxon-name-part-type="genus" reg="Eriophyton">Eriophyton</tp:taxon-name-part> <tp:taxon-name-part taxon-name-part-type="species" reg="lamiiflorum">lamiiflorum</tp:taxon-name-part></tp:taxon-name></italic> (Rupr.) Brӓuchler</td><td rowspan="1" colspan="1">
                      <bold><tp:taxon-name><tp:taxon-name-part taxon-name-part-type="genus" reg="Cryptomyzus">C.</tp:taxon-name-part> (<tp:taxon-name-part taxon-name-part-type="subgenus" reg="Alataumyzus">Alataumyzus</tp:taxon-name-part>) <tp:taxon-name-part taxon-name-part-type="species" reg="malkovskii">malkovskii</tp:taxon-name-part></tp:taxon-name> Kadyrbekov, 1993</bold>
                    </td></tr><tr><td rowspan="1" colspan="1">–</td><td rowspan="1" colspan="1">Secondary rhinaria occur only on <abbrev xmlns:xlink="http://www.w3.org/1999/xlink" xlink:title="length of III antennal segment" xlink:type="simple">ANT III</abbrev>–IV. Dark medial pleural, and marginal sclerites absent from all ABD TERG. <abbrev xmlns:xlink="http://www.w3.org/1999/xlink" xlink:title="siphunculus length" xlink:type="simple">SIPH</abbrev> pale, cylindrical or swollen, with small flanges. Cauda bluntly triangular or helmet-shaped</td><td rowspan="1" colspan="1">
                      <bold>5</bold>
                    </td></tr><tr><td rowspan="1" colspan="1">5</td><td rowspan="1" colspan="1">Longest setae <abbrev xmlns:xlink="http://www.w3.org/1999/xlink" xlink:title="length of III antennal segment" xlink:type="simple">ANT III</abbrev> usually shorter <abbrev xmlns:xlink="http://www.w3.org/1999/xlink" xlink:title="basal diameter of III antennal segment" xlink:type="simple">ANT IIIbd</abbrev> and shorter than the ANT I setae</td><td rowspan="1" colspan="1">
                      <bold>6</bold>
                    </td></tr><tr><td rowspan="1" colspan="1">–</td><td rowspan="1" colspan="1"><abbrev xmlns:xlink="http://www.w3.org/1999/xlink" xlink:title="setae length" xlink:type="simple">Longest setae on ANT III</abbrev> longer <abbrev xmlns:xlink="http://www.w3.org/1999/xlink" xlink:title="basal diameter of III antennal segment" xlink:type="simple">ANT IIIbd</abbrev>, about the same length as those the ANT I setae</td><td rowspan="1" colspan="1">
                      <bold>15</bold>
                    </td></tr><tr><td rowspan="1" colspan="1">6</td><td rowspan="1" colspan="1"><abbrev xmlns:xlink="http://www.w3.org/1999/xlink" xlink:title="length of ultimate rostral segment to length of II segment of hind tarsus" xlink:type="simple">URS/HT II</abbrev> not less 1.8</td><td rowspan="1" colspan="1">
                      <bold>7</bold>
                    </td></tr><tr><td rowspan="1" colspan="1">–</td><td rowspan="1" colspan="1"><abbrev xmlns:xlink="http://www.w3.org/1999/xlink" xlink:title="length of ultimate rostral segment to length of II segment of hind tarsus" xlink:type="simple">URS/HT II</abbrev> not more 1.7</td><td rowspan="1" colspan="1">
                      <bold>9</bold>
                    </td></tr><tr><td rowspan="1" colspan="1">7</td><td rowspan="1" colspan="1"><abbrev xmlns:xlink="http://www.w3.org/1999/xlink" xlink:title="length of III antennal segment" xlink:type="simple">ANT III</abbrev> with 0–2 secondary rhinaria. <abbrev xmlns:xlink="http://www.w3.org/1999/xlink" xlink:title="length of IV antennal segment" xlink:type="simple">ANT IV</abbrev> shorter than <abbrev xmlns:xlink="http://www.w3.org/1999/xlink" xlink:title="length of V antennal segment" xlink:type="simple">ANT V</abbrev>. <abbrev xmlns:xlink="http://www.w3.org/1999/xlink" xlink:title="setae length" xlink:type="simple">Longest setae on ANT III</abbrev>/<abbrev xmlns:xlink="http://www.w3.org/1999/xlink" xlink:title="length of III antennal segment" xlink:type="simple">ANT III</abbrev> BD 0.5–0.8. On <italic><tp:taxon-name><tp:taxon-name-part taxon-name-part-type="genus" reg="Phlomis">Phlomis</tp:taxon-name-part></tp:taxon-name></italic></td><td rowspan="1" colspan="1">
                      <bold>8</bold>
                    </td></tr><tr><td rowspan="1" colspan="1">–</td><td rowspan="1" colspan="1"><abbrev xmlns:xlink="http://www.w3.org/1999/xlink" xlink:title="length of III antennal segment" xlink:type="simple">ANT III</abbrev> with 6–8 secondary rhinaria. <abbrev xmlns:xlink="http://www.w3.org/1999/xlink" xlink:title="length of IV antennal segment" xlink:type="simple">ANT IV</abbrev> longer than <abbrev xmlns:xlink="http://www.w3.org/1999/xlink" xlink:title="length of V antennal segment" xlink:type="simple">ANT V</abbrev>. Longest setae on <abbrev xmlns:xlink="http://www.w3.org/1999/xlink" xlink:title="length of III antennal segment" xlink:type="simple">ANT III</abbrev>/<abbrev xmlns:xlink="http://www.w3.org/1999/xlink" xlink:title="length of III antennal segment" xlink:type="simple">ANT III</abbrev> BD. Longest setae on <abbrev xmlns:xlink="http://www.w3.org/1999/xlink" xlink:title="length of III antennal segment" xlink:type="simple">ANT III</abbrev>/<abbrev xmlns:xlink="http://www.w3.org/1999/xlink" xlink:title="length of III antennal segment" xlink:type="simple">ANT III</abbrev> BD 0.9–1.0. Alternates between <italic><tp:taxon-name><tp:taxon-name-part taxon-name-part-type="genus" reg="Ribes">Ribes</tp:taxon-name-part> <tp:taxon-name-part taxon-name-part-type="species" reg="alpinum">alpinum</tp:taxon-name-part></tp:taxon-name></italic> L. and <italic><tp:taxon-name><tp:taxon-name-part taxon-name-part-type="genus" reg="Clinopodium">Clinopodium</tp:taxon-name-part> <tp:taxon-name-part taxon-name-part-type="species" reg="vulgare">vulgare</tp:taxon-name-part></tp:taxon-name></italic> L., <italic><tp:taxon-name><tp:taxon-name-part taxon-name-part-type="genus" reg="Betonica">Betonica</tp:taxon-name-part> <tp:taxon-name-part taxon-name-part-type="species" reg="officinalis">officinalis</tp:taxon-name-part></tp:taxon-name></italic> L.</td><td rowspan="1" colspan="1">
                      <bold><tp:taxon-name><tp:taxon-name-part taxon-name-part-type="genus" reg="Cryptomyzus">C.</tp:taxon-name-part> (<tp:taxon-name-part taxon-name-part-type="subgenus" reg="Cryptomyzus">Cryptomyzus</tp:taxon-name-part>) <tp:taxon-name-part taxon-name-part-type="species" reg="heinzei">heinzei</tp:taxon-name-part></tp:taxon-name> Hille Ris Lambers, 1953</bold>
                    </td></tr><tr><td rowspan="1" colspan="1">8</td><td rowspan="1" colspan="1"><abbrev xmlns:xlink="http://www.w3.org/1999/xlink" xlink:title="length of ultimate rostral segment to length of II segment of hind tarsus" xlink:type="simple">URS/HT II</abbrev> 2.7–3.0 and URS/–<abbrev xmlns:xlink="http://www.w3.org/1999/xlink" xlink:title="length of base of VI antennal segment" xlink:type="simple">ANT VIb</abbrev> 2.8–3.3. <abbrev xmlns:xlink="http://www.w3.org/1999/xlink" xlink:title="siphunculus length to cauda length" xlink:type="simple">SIPH/CAUDA</abbrev> 2.9–3.5 and <abbrev xmlns:xlink="http://www.w3.org/1999/xlink" xlink:title="siphunculus length to body length with cauda" xlink:type="simple">SIPH/BL</abbrev> 0.17–0.20. H II/<abbrev xmlns:xlink="http://www.w3.org/1999/xlink" xlink:title="length of base of VI antennal segment" xlink:type="simple">ANT VIb</abbrev> 1.0–1.1. On <italic><tp:taxon-name><tp:taxon-name-part taxon-name-part-type="genus" reg="Phlomis">Phlomis</tp:taxon-name-part> <tp:taxon-name-part taxon-name-part-type="species" reg="olivieri">olivieri</tp:taxon-name-part></tp:taxon-name></italic> Benth</td><td rowspan="1" colspan="1">
                      <bold><tp:taxon-name><tp:taxon-name-part taxon-name-part-type="genus" reg="Cryptomyzus">C.</tp:taxon-name-part> (<tp:taxon-name-part taxon-name-part-type="subgenus" reg="Cryptomyzus">C.</tp:taxon-name-part>) <tp:taxon-name-part taxon-name-part-type="species" reg="behboudii">behboudii</tp:taxon-name-part></tp:taxon-name> Remaudière &amp; Davatchi, 1961</bold>
                    </td></tr><tr><td rowspan="1" colspan="1">–</td><td rowspan="1" colspan="1"><abbrev xmlns:xlink="http://www.w3.org/1999/xlink" xlink:title="length of ultimate rostral segment to length of II segment of hind tarsus" xlink:type="simple">URS/HT II</abbrev> 1.8–2.0 and URS/–<abbrev xmlns:xlink="http://www.w3.org/1999/xlink" xlink:title="length of base of VI antennal segment" xlink:type="simple">ANT VIb</abbrev> 1.4–1.6. <abbrev xmlns:xlink="http://www.w3.org/1999/xlink" xlink:title="siphunculus length to cauda length" xlink:type="simple">SIPH/CAUDA</abbrev> 3.7–5.0 and <abbrev xmlns:xlink="http://www.w3.org/1999/xlink" xlink:title="siphunculus length to body length with cauda" xlink:type="simple">SIPH/BL</abbrev> 0.23–0.30. H II/<abbrev xmlns:xlink="http://www.w3.org/1999/xlink" xlink:title="length of base of VI antennal segment" xlink:type="simple">ANT VIb</abbrev> 0.75–0.85. On <italic><tp:taxon-name><tp:taxon-name-part taxon-name-part-type="genus" reg="Phlomis">Phlomis</tp:taxon-name-part> <tp:taxon-name-part taxon-name-part-type="species" reg="salicifolia">salicifolia</tp:taxon-name-part></tp:taxon-name></italic> Regel</td><td rowspan="1" colspan="1">
                      <bold><tp:taxon-name><tp:taxon-name-part taxon-name-part-type="genus" reg="Cryptomyzus">C.</tp:taxon-name-part> (<tp:taxon-name-part taxon-name-part-type="subgenus" reg="Cryptomyzus">C.</tp:taxon-name-part>) <tp:taxon-name-part taxon-name-part-type="species" reg="sairamugamicus">sairamugamicus</tp:taxon-name-part></tp:taxon-name> Kadyrbekov, 2021</bold>
                    </td></tr><tr><td rowspan="1" colspan="1">9</td><td rowspan="1" colspan="1"><abbrev xmlns:xlink="http://www.w3.org/1999/xlink" xlink:title="siphunculus length" xlink:type="simple">SIPH</abbrev> approximately cylindrical</td><td rowspan="1" colspan="1">
                      <bold>10</bold>
                    </td></tr><tr><td rowspan="1" colspan="1">–</td><td rowspan="1" colspan="1"><abbrev xmlns:xlink="http://www.w3.org/1999/xlink" xlink:title="siphunculus length" xlink:type="simple">SIPH</abbrev> distinctly swollen</td><td rowspan="1" colspan="1">
                      <bold>12</bold>
                    </td></tr><tr><td rowspan="1" colspan="1">10</td><td rowspan="1" colspan="1"><abbrev xmlns:xlink="http://www.w3.org/1999/xlink" xlink:title="length of III antennal segment to length of VI antennal segment" xlink:type="simple">ANT III/ANT VI</abbrev> 0.46–0.53. <abbrev xmlns:xlink="http://www.w3.org/1999/xlink" xlink:title="length of III antennal segment" xlink:type="simple">ANT III</abbrev> with 5–7 secondary rhinaria. PT/<abbrev xmlns:xlink="http://www.w3.org/1999/xlink" xlink:title="length of base of VI antennal segment" xlink:type="simple">ANT VIb</abbrev> 8.8–10.5. <abbrev xmlns:xlink="http://www.w3.org/1999/xlink" xlink:title="siphunculus length to cauda length" xlink:type="simple">SIPH/CAUDA</abbrev> 2.5–3.5 and <abbrev xmlns:xlink="http://www.w3.org/1999/xlink" xlink:title="siphunculus length to body length with cauda" xlink:type="simple">SIPH/BL</abbrev> 0.18–0.24</td><td rowspan="1" colspan="1">
                      <bold>11</bold>
                    </td></tr><tr><td rowspan="1" colspan="1">–</td><td rowspan="1" colspan="1"><abbrev xmlns:xlink="http://www.w3.org/1999/xlink" xlink:title="length of III antennal segment to length of VI antennal segment" xlink:type="simple">ANT III/ANT VI</abbrev> 0.68–0.76. <abbrev xmlns:xlink="http://www.w3.org/1999/xlink" xlink:title="length of III antennal segment" xlink:type="simple">ANT III</abbrev> with 10–37 secondary rhinaria. PT/<abbrev xmlns:xlink="http://www.w3.org/1999/xlink" xlink:title="length of base of VI antennal segment" xlink:type="simple">ANT VIb</abbrev> 6.3–7.3. <abbrev xmlns:xlink="http://www.w3.org/1999/xlink" xlink:title="siphunculus length to cauda length" xlink:type="simple">SIPH/CAUDA</abbrev> 2.0–2.3 and <abbrev xmlns:xlink="http://www.w3.org/1999/xlink" xlink:title="siphunculus length to body length with cauda" xlink:type="simple">SIPH/BL</abbrev> 0.16–0.18. On <italic><tp:taxon-name><tp:taxon-name-part taxon-name-part-type="genus" reg="Scutellaria">Scutellaria</tp:taxon-name-part></tp:taxon-name></italic></td><td rowspan="1" colspan="1">
                      <bold><tp:taxon-name><tp:taxon-name-part taxon-name-part-type="genus" reg="Cryptomyzus">C.</tp:taxon-name-part> (<tp:taxon-name-part taxon-name-part-type="subgenus" reg="Cryptomyzus">C.</tp:taxon-name-part>) <tp:taxon-name-part taxon-name-part-type="species" reg="alatavicus">alatavicus</tp:taxon-name-part></tp:taxon-name> Kadyrbekov, 1993</bold>
                    </td></tr><tr><td rowspan="1" colspan="1">11</td><td rowspan="1" colspan="1">Longest setae on ABD TERG III/–ANT IIIbd not more 3. <abbrev xmlns:xlink="http://www.w3.org/1999/xlink" xlink:title="siphunculus length to body length with cauda" xlink:type="simple">SIPH/BL</abbrev> 0.20–0.25 in norm more 0.20. Alternates between <italic><tp:taxon-name><tp:taxon-name-part taxon-name-part-type="genus" reg="Ribes">Ribes</tp:taxon-name-part></tp:taxon-name></italic> and <italic><tp:taxon-name><tp:taxon-name-part taxon-name-part-type="genus" reg="Stachys">Stachys</tp:taxon-name-part></tp:taxon-name></italic></td><td rowspan="1" colspan="1">
                      <bold><tp:taxon-name><tp:taxon-name-part taxon-name-part-type="genus" reg="Cryptomyzus">C.</tp:taxon-name-part> (<tp:taxon-name-part taxon-name-part-type="subgenus" reg="Cryptomyzus">C.</tp:taxon-name-part>) <tp:taxon-name-part taxon-name-part-type="species" reg="ribis">ribis</tp:taxon-name-part></tp:taxon-name> (Linnaeus, 1758)</bold>
                    </td></tr><tr><td rowspan="1" colspan="1">–</td><td rowspan="1" colspan="1">Longest setae on ABD TERG III/–ANT IIIbd 3.97–4.38. <abbrev xmlns:xlink="http://www.w3.org/1999/xlink" xlink:title="siphunculus length to body length with cauda" xlink:type="simple">SIPH/BL</abbrev> 0.18–0.20. On <italic><tp:taxon-name><tp:taxon-name-part taxon-name-part-type="genus" reg="Nepeta">Nepeta</tp:taxon-name-part> <tp:taxon-name-part taxon-name-part-type="species" reg="cataria">cataria</tp:taxon-name-part></tp:taxon-name></italic> L.</td><td rowspan="1" colspan="1"><bold><tp:taxon-name><tp:taxon-name-part taxon-name-part-type="genus" reg="Cryptomyzus">C.</tp:taxon-name-part> (<tp:taxon-name-part taxon-name-part-type="subgenus" reg="Cryptomyzus">C.</tp:taxon-name-part>) <tp:taxon-name-part taxon-name-part-type="species" reg="nepetaphilus">nepetaphilus</tp:taxon-name-part></tp:taxon-name> sp. nov</bold>.</td></tr><tr><td rowspan="1" colspan="1">12</td><td rowspan="1" colspan="1"><abbrev xmlns:xlink="http://www.w3.org/1999/xlink" xlink:title="siphunculus length to cauda length" xlink:type="simple">SIPH/CAUDA</abbrev> not more 4.5. <abbrev xmlns:xlink="http://www.w3.org/1999/xlink" xlink:title="length of ultimate rostral segment" xlink:type="simple">URS</abbrev> with not less than 9 accessory setae</td><td rowspan="1" colspan="1">
                      <bold>13</bold>
                    </td></tr><tr><td rowspan="1" colspan="1">–</td><td rowspan="1" colspan="1"><abbrev xmlns:xlink="http://www.w3.org/1999/xlink" xlink:title="siphunculus length to cauda length" xlink:type="simple">SIPH/CAUDA</abbrev> not less 5. <abbrev xmlns:xlink="http://www.w3.org/1999/xlink" xlink:title="length of ultimate rostral segment" xlink:type="simple">URS</abbrev> with not more than 9 accessory setae</td><td rowspan="1" colspan="1">
                      <bold>14</bold>
                    </td></tr><tr><td rowspan="1" colspan="1">13</td><td rowspan="1" colspan="1"><abbrev xmlns:xlink="http://www.w3.org/1999/xlink" xlink:title="length of III antennal segment to length of VI antennal segment" xlink:type="simple">ANT III/ANT VI</abbrev> 0.45–0.55. PT/<abbrev xmlns:xlink="http://www.w3.org/1999/xlink" xlink:title="length of base of VI antennal segment" xlink:type="simple">ANT VIb</abbrev> 8.0–10.5. ABD TERG III–V with 12–18 setae. Alternates between <italic><tp:taxon-name><tp:taxon-name-part taxon-name-part-type="genus" reg="Ribes">Ribes</tp:taxon-name-part> <tp:taxon-name-part taxon-name-part-type="species" reg="alpinum">alpinum</tp:taxon-name-part></tp:taxon-name></italic> L., <italic><tp:taxon-name><tp:taxon-name-part taxon-name-part-type="genus" reg="Ribes">R.</tp:taxon-name-part> <tp:taxon-name-part taxon-name-part-type="species" reg="heterotrichum">heterotrichum</tp:taxon-name-part></tp:taxon-name></italic> C.A. Mey., <italic><tp:taxon-name><tp:taxon-name-part taxon-name-part-type="genus" reg="Ribes">R.</tp:taxon-name-part></tp:taxon-name></italic> sp. and <italic><tp:taxon-name><tp:taxon-name-part taxon-name-part-type="genus" reg="Stachys">Stachys</tp:taxon-name-part></tp:taxon-name></italic></td><td rowspan="1" colspan="1">
                      <bold><tp:taxon-name><tp:taxon-name-part taxon-name-part-type="genus" reg="Cryptomyzus">C.</tp:taxon-name-part> (<tp:taxon-name-part taxon-name-part-type="subgenus" reg="Cryptomyzus">C.</tp:taxon-name-part>) <tp:taxon-name-part taxon-name-part-type="species" reg="korschelti">korschelti</tp:taxon-name-part></tp:taxon-name> Bӧrner, 1938</bold>
                    </td></tr><tr><td rowspan="1" colspan="1">–</td><td rowspan="1" colspan="1"><abbrev xmlns:xlink="http://www.w3.org/1999/xlink" xlink:title="length of III antennal segment to length of VI antennal segment" xlink:type="simple">ANT III/ANT VI</abbrev> 0.59–0.67. PT/<abbrev xmlns:xlink="http://www.w3.org/1999/xlink" xlink:title="length of base of VI antennal segment" xlink:type="simple">ANT VIb</abbrev> 6.0–8.5. ABD TERG III–V with 6–8 setae. On <italic><tp:taxon-name><tp:taxon-name-part taxon-name-part-type="genus" reg="Ballota">Ballota</tp:taxon-name-part> <tp:taxon-name-part taxon-name-part-type="species" reg="nigra">nigra</tp:taxon-name-part></tp:taxon-name></italic> L. and occasionally <italic><tp:taxon-name><tp:taxon-name-part taxon-name-part-type="genus" reg="Lamium">Lamium</tp:taxon-name-part> <tp:taxon-name-part taxon-name-part-type="species" reg="album">album</tp:taxon-name-part></tp:taxon-name></italic> L.</td><td rowspan="1" colspan="1">
                      <bold><tp:taxon-name><tp:taxon-name-part taxon-name-part-type="genus" reg="Cryptomyzus">C.</tp:taxon-name-part> (<tp:taxon-name-part taxon-name-part-type="subgenus" reg="Cryptomyzus">C.</tp:taxon-name-part>) <tp:taxon-name-part taxon-name-part-type="species" reg="ballotae">ballotae</tp:taxon-name-part></tp:taxon-name> Hille Ris Lambers, 1953</bold>
                    </td></tr><tr><td rowspan="1" colspan="1">14</td><td rowspan="1" colspan="1"><abbrev xmlns:xlink="http://www.w3.org/1999/xlink" xlink:title="length of III antennal segment to length of VI antennal segment" xlink:type="simple">ANT III/ANT VI</abbrev> 0.43–0.54. PT/<abbrev xmlns:xlink="http://www.w3.org/1999/xlink" xlink:title="length of base of VI antennal segment" xlink:type="simple">ANT VIb</abbrev> 5.8–8.2. <abbrev xmlns:xlink="http://www.w3.org/1999/xlink" xlink:title="length of ultimate rostral segment" xlink:type="simple">URS</abbrev> with 4–6 accessory setae. <abbrev xmlns:xlink="http://www.w3.org/1999/xlink" xlink:title="siphunculus length to cauda length" xlink:type="simple">SIPH/CAUDA</abbrev> 5.1–6.5 and <abbrev xmlns:xlink="http://www.w3.org/1999/xlink" xlink:title="siphunculus length to body length with cauda" xlink:type="simple">SIPH/BL</abbrev> 0.30–0.35. On <italic><tp:taxon-name><tp:taxon-name-part taxon-name-part-type="genus" reg="Betonica">Betonica</tp:taxon-name-part> <tp:taxon-name-part taxon-name-part-type="species" reg="betonicifolia">betonicifolia</tp:taxon-name-part></tp:taxon-name></italic> (Rupr. Ex O. Fedtsch. &amp; B. Fedtsch.) Sennikov</td><td rowspan="1" colspan="1">
                      <bold><tp:taxon-name><tp:taxon-name-part taxon-name-part-type="genus" reg="Cryptomyzus">C.</tp:taxon-name-part> (<tp:taxon-name-part taxon-name-part-type="subgenus" reg="Cryptomyzus">C.</tp:taxon-name-part>) <tp:taxon-name-part taxon-name-part-type="species" reg="karzhantavicus">karzhantavicus</tp:taxon-name-part></tp:taxon-name> Kadyrbekov, 2021</bold>
                    </td></tr><tr><td rowspan="1" colspan="1">–</td><td rowspan="1" colspan="1"><abbrev xmlns:xlink="http://www.w3.org/1999/xlink" xlink:title="length of III antennal segment to length of VI antennal segment" xlink:type="simple">ANT III/ANT VI</abbrev> 0.57–0.59. PT/<abbrev xmlns:xlink="http://www.w3.org/1999/xlink" xlink:title="length of base of VI antennal segment" xlink:type="simple">ANT VIb</abbrev> 9.0–9.1. <abbrev xmlns:xlink="http://www.w3.org/1999/xlink" xlink:title="length of ultimate rostral segment" xlink:type="simple">URS</abbrev> with 7–9 accessory setae. <abbrev xmlns:xlink="http://www.w3.org/1999/xlink" xlink:title="siphunculus length to cauda length" xlink:type="simple">SIPH/CAUDA</abbrev> 5.0–5.1 and <abbrev xmlns:xlink="http://www.w3.org/1999/xlink" xlink:title="siphunculus length to body length with cauda" xlink:type="simple">SIPH/BL</abbrev> 0.20–0.25. On <italic><tp:taxon-name><tp:taxon-name-part taxon-name-part-type="genus" reg="Marrubium">Marrubium</tp:taxon-name-part> <tp:taxon-name-part taxon-name-part-type="species" reg="supinum">supinum</tp:taxon-name-part></tp:taxon-name></italic> L., <italic><tp:taxon-name><tp:taxon-name-part taxon-name-part-type="genus" reg="Lamium">Lamium</tp:taxon-name-part></tp:taxon-name></italic>, <italic><tp:taxon-name><tp:taxon-name-part taxon-name-part-type="genus" reg="Leonurus">Leonurus</tp:taxon-name-part> <tp:taxon-name-part taxon-name-part-type="species" reg="sibiricus">sibiricus</tp:taxon-name-part></tp:taxon-name></italic> L., <italic><tp:taxon-name><tp:taxon-name-part taxon-name-part-type="genus" reg="Phlomoides">Phlomoides</tp:taxon-name-part> <tp:taxon-name-part taxon-name-part-type="species" reg="bracteosa">bracteosa</tp:taxon-name-part></tp:taxon-name></italic> (Royle ex Benth) Kamelin &amp; Makhm.</td><td rowspan="1" colspan="1">
                      <bold><tp:taxon-name><tp:taxon-name-part taxon-name-part-type="genus" reg="Cryptomyzus">C.</tp:taxon-name-part> (<tp:taxon-name-part taxon-name-part-type="subgenus" reg="Cryptomyzus">C.</tp:taxon-name-part>) <tp:taxon-name-part taxon-name-part-type="species" reg="taoi">taoi</tp:taxon-name-part></tp:taxon-name> Hille Ris Lambers, 1963</bold>
                    </td></tr><tr><td rowspan="1" colspan="1">15</td><td rowspan="1" colspan="1">ABD TERG I–IV each with 12–20 setae</td><td rowspan="1" colspan="1">
                      <bold>16</bold>
                    </td></tr><tr><td rowspan="1" colspan="1">–</td><td rowspan="1" colspan="1">ABD TERG I–IV each with 5–14 setae</td><td rowspan="1" colspan="1">
                      <bold>18</bold>
                    </td></tr><tr><td rowspan="1" colspan="1">16</td><td rowspan="1" colspan="1"><abbrev xmlns:xlink="http://www.w3.org/1999/xlink" xlink:title="length of III antennal segment" xlink:type="simple">ANT III</abbrev> with 1–4 secondary rhinaria. <abbrev xmlns:xlink="http://www.w3.org/1999/xlink" xlink:title="length of ultimate rostral segment" xlink:type="simple">URS</abbrev> with 6 accessory setae. On <italic><tp:taxon-name><tp:taxon-name-part taxon-name-part-type="genus" reg="Eriophyton">Eriophyton</tp:taxon-name-part></tp:taxon-name></italic></td><td rowspan="1" colspan="1">
                      <bold><tp:taxon-name><tp:taxon-name-part taxon-name-part-type="genus" reg="Cryptomyzus">C.</tp:taxon-name-part> (<tp:taxon-name-part taxon-name-part-type="subgenus" reg="Cryptomyzus">C.</tp:taxon-name-part>) <tp:taxon-name-part taxon-name-part-type="species" reg="transiliensis">transiliensis</tp:taxon-name-part></tp:taxon-name> Kadyrbekov, 1993</bold>
                    </td></tr><tr><td rowspan="1" colspan="1">–</td><td rowspan="1" colspan="1"><abbrev xmlns:xlink="http://www.w3.org/1999/xlink" xlink:title="length of III antennal segment" xlink:type="simple">ANT III</abbrev> with more than 5 secondary rhinaria. <abbrev xmlns:xlink="http://www.w3.org/1999/xlink" xlink:title="length of ultimate rostral segment" xlink:type="simple">URS</abbrev> with not more than 4 accessory hairs</td><td rowspan="1" colspan="1">
                      <bold>17</bold>
                    </td></tr><tr><td rowspan="1" colspan="1">17</td><td rowspan="1" colspan="1"><abbrev xmlns:xlink="http://www.w3.org/1999/xlink" xlink:title="length of III antennal segment" xlink:type="simple">ANT III</abbrev> with 11–22 secondary rhinaria. <abbrev xmlns:xlink="http://www.w3.org/1999/xlink" xlink:title="length of ultimate rostral segment to length of II segment of hind tarsus" xlink:type="simple">URS/HT II</abbrev> 1.4–1.5. <abbrev xmlns:xlink="http://www.w3.org/1999/xlink" xlink:title="siphunculus length to cauda length" xlink:type="simple">SIPH/CAUDA</abbrev> 1.5–2.1. PT/<abbrev xmlns:xlink="http://www.w3.org/1999/xlink" xlink:title="length of base of VI antennal segment" xlink:type="simple">ANT VIb</abbrev> less than 9t. On <italic><tp:taxon-name><tp:taxon-name-part taxon-name-part-type="genus" reg="Leonurus">Leonurus</tp:taxon-name-part> <tp:taxon-name-part taxon-name-part-type="species" reg="cardiaca">cardiaca</tp:taxon-name-part></tp:taxon-name></italic> L.</td><td rowspan="1" colspan="1">
                      <bold><tp:taxon-name><tp:taxon-name-part taxon-name-part-type="genus" reg="Cryptomyzus">C.</tp:taxon-name-part> (<tp:taxon-name-part taxon-name-part-type="subgenus" reg="Cryptomyzus">C.</tp:taxon-name-part>) <tp:taxon-name-part taxon-name-part-type="species" reg="leonuri">leonuri</tp:taxon-name-part></tp:taxon-name> Bozhko, 1961</bold>
                    </td></tr><tr><td rowspan="1" colspan="1">–</td><td rowspan="1" colspan="1"><abbrev xmlns:xlink="http://www.w3.org/1999/xlink" xlink:title="length of III antennal segment" xlink:type="simple">ANT III</abbrev> with 5–15 secondary rhinaria. <abbrev xmlns:xlink="http://www.w3.org/1999/xlink" xlink:title="length of ultimate rostral segment to length of II segment of hind tarsus" xlink:type="simple">URS/HT II</abbrev><abbrev xmlns:xlink="http://www.w3.org/1999/xlink" xlink:title="length of ultimate rostral segment to length of II segment of hind tarsus" xlink:type="simple">URS/HT II</abbrev> 1.2. <abbrev xmlns:xlink="http://www.w3.org/1999/xlink" xlink:title="siphunculus length to cauda length" xlink:type="simple">SIPH/CAUDA</abbrev> 1.0–1.5. PT/<abbrev xmlns:xlink="http://www.w3.org/1999/xlink" xlink:title="length of base of VI antennal segment" xlink:type="simple">ANT VIb</abbrev> 10.1–11.0. On <italic><tp:taxon-name><tp:taxon-name-part taxon-name-part-type="genus" reg="Lamium">Lamium</tp:taxon-name-part> <tp:taxon-name-part taxon-name-part-type="species" reg="album">album</tp:taxon-name-part></tp:taxon-name></italic> L.</td><td rowspan="1" colspan="1">
                      <bold><tp:taxon-name><tp:taxon-name-part taxon-name-part-type="genus" reg="Cryptomyzus">C.</tp:taxon-name-part> (<tp:taxon-name-part taxon-name-part-type="subgenus" reg="Cryptomyzus">C.</tp:taxon-name-part>) <tp:taxon-name-part taxon-name-part-type="species" reg="alboapicalis">alboapicalis</tp:taxon-name-part></tp:taxon-name> (Theobald, 1916)</bold>
                    </td></tr><tr><td rowspan="1" colspan="1">18</td><td rowspan="1" colspan="1"><abbrev xmlns:xlink="http://www.w3.org/1999/xlink" xlink:title="siphunculus length to body length with cauda" xlink:type="simple">SIPH/BL</abbrev> 0.12–0.15. On <italic><tp:taxon-name><tp:taxon-name-part taxon-name-part-type="genus" reg="Lamium">Lamium</tp:taxon-name-part> <tp:taxon-name-part taxon-name-part-type="species" reg="maculatum">maculatum</tp:taxon-name-part></tp:taxon-name></italic> L.</td><td rowspan="1" colspan="1">
                      <bold><tp:taxon-name><tp:taxon-name-part taxon-name-part-type="genus" reg="Cryptomyzus">C.</tp:taxon-name-part> (<tp:taxon-name-part taxon-name-part-type="subgenus" reg="Cryptomyzus">C.</tp:taxon-name-part>) <tp:taxon-name-part taxon-name-part-type="species" reg="ulmeri">ulmeri</tp:taxon-name-part></tp:taxon-name> (Börner, 1952)</bold>
                    </td></tr><tr><td rowspan="1" colspan="1">–</td><td rowspan="1" colspan="1"><abbrev xmlns:xlink="http://www.w3.org/1999/xlink" xlink:title="siphunculus length to body length with cauda" xlink:type="simple">SIPH/BL</abbrev> more than 0.15</td><td rowspan="1" colspan="1">
                      <bold>19</bold>
                    </td></tr><tr><td rowspan="1" colspan="1">19</td><td rowspan="1" colspan="1"><abbrev xmlns:xlink="http://www.w3.org/1999/xlink" xlink:title="siphunculus length" xlink:type="simple">SIPH</abbrev> subcylindrical. PT/<abbrev xmlns:xlink="http://www.w3.org/1999/xlink" xlink:title="length of base of VI antennal segment" xlink:type="simple">ANT VIb</abbrev> 10.50–12.00. <abbrev xmlns:xlink="http://www.w3.org/1999/xlink" xlink:title="length of ultimate rostral segment to length of II segment of hind tarsus" xlink:type="simple">URS/HT II</abbrev> 1.41–1.70. On <italic><tp:taxon-name><tp:taxon-name-part taxon-name-part-type="genus" reg="Phlomoides">Phlomoides</tp:taxon-name-part> <tp:taxon-name-part taxon-name-part-type="species" reg="tuberosa">tuberosa</tp:taxon-name-part></tp:taxon-name></italic></td><td rowspan="1" colspan="1"><bold><tp:taxon-name><tp:taxon-name-part taxon-name-part-type="genus" reg="Cryptomyzus">C.</tp:taxon-name-part> (<tp:taxon-name-part taxon-name-part-type="subgenus" reg="Cryptomyzus">C.</tp:taxon-name-part>) <tp:taxon-name-part taxon-name-part-type="species" reg="saryarkensis">saryarkensis</tp:taxon-name-part></tp:taxon-name> sp. nov</bold>.</td></tr><tr><td rowspan="1" colspan="1">–</td><td rowspan="1" colspan="1"><abbrev xmlns:xlink="http://www.w3.org/1999/xlink" xlink:title="siphunculus length" xlink:type="simple">SIPH</abbrev> in norm swollen. PT/<abbrev xmlns:xlink="http://www.w3.org/1999/xlink" xlink:title="length of base of VI antennal segment" xlink:type="simple">ANT VIb</abbrev> not more 10.00. <abbrev xmlns:xlink="http://www.w3.org/1999/xlink" xlink:title="length of ultimate rostral segment to length of II segment of hind tarsus" xlink:type="simple">URS/HT II</abbrev> not more 1.20. On other plants</td><td rowspan="1" colspan="1">
                      <bold>20</bold>
                    </td></tr><tr><td rowspan="1" colspan="1">20</td><td rowspan="1" colspan="1">Rostrum extending backward to hind coxae. ABD TERG I–IV each, with 8–14 setae. <abbrev xmlns:xlink="http://www.w3.org/1999/xlink" xlink:title="siphunculus length" xlink:type="simple">SIPH</abbrev> always swollen. Alternates between <italic><tp:taxon-name><tp:taxon-name-part taxon-name-part-type="genus" reg="Ribes">Ribes</tp:taxon-name-part> <tp:taxon-name-part taxon-name-part-type="species" reg="rubrum">rubrum</tp:taxon-name-part></tp:taxon-name></italic> L. and <italic><tp:taxon-name><tp:taxon-name-part taxon-name-part-type="genus" reg="Galeobdolon">Galeobdolon</tp:taxon-name-part> <tp:taxon-name-part taxon-name-part-type="species" reg="luteum">luteum</tp:taxon-name-part></tp:taxon-name></italic> L.</td><td rowspan="1" colspan="1">
                      <bold><tp:taxon-name><tp:taxon-name-part taxon-name-part-type="genus" reg="Cryptomyzus">C.</tp:taxon-name-part> (<tp:taxon-name-part taxon-name-part-type="subgenus" reg="Cryptomyzus">C.</tp:taxon-name-part>) <tp:taxon-name-part taxon-name-part-type="species" reg="maudamanti">maudamanti</tp:taxon-name-part></tp:taxon-name> Guldemond, 1990</bold>
                    </td></tr><tr><td rowspan="1" colspan="1">–</td><td rowspan="1" colspan="1">Rostrum shorter. ABD TERG I–IV each, with 4–11 setae. <abbrev xmlns:xlink="http://www.w3.org/1999/xlink" xlink:title="siphunculus length" xlink:type="simple">SIPH</abbrev> sometimes not swollen. Alternates between <italic><tp:taxon-name><tp:taxon-name-part taxon-name-part-type="genus" reg="Ribes">Ribes</tp:taxon-name-part> <tp:taxon-name-part taxon-name-part-type="species" reg="nigrum">nigrum</tp:taxon-name-part></tp:taxon-name></italic> L., <italic><tp:taxon-name><tp:taxon-name-part taxon-name-part-type="genus" reg="Ribes">R.</tp:taxon-name-part> <tp:taxon-name-part taxon-name-part-type="species" reg="rubrum">rubrum</tp:taxon-name-part></tp:taxon-name></italic> L. and <italic><tp:taxon-name><tp:taxon-name-part taxon-name-part-type="genus" reg="Galeopsis">Galeopsis</tp:taxon-name-part></tp:taxon-name></italic></td><td rowspan="1" colspan="1">
                      <bold><tp:taxon-name><tp:taxon-name-part taxon-name-part-type="genus" reg="Cryptomyzus">C.</tp:taxon-name-part> (<tp:taxon-name-part taxon-name-part-type="subgenus" reg="Cryptomyzus">C.</tp:taxon-name-part>) <tp:taxon-name-part taxon-name-part-type="species" reg="galeopsidis">galeopsidis</tp:taxon-name-part></tp:taxon-name> (Kaltenbach, 1843) complex</bold>
                    </td></tr></tbody></table></table-wrap></sec></tp:treatment-sec><tp:treatment-sec><!--Section generated to contain objects referenced in tp:taxon-treatment.--><table-wrap id="T1" position="float" orientation="portrait"><label>Table 1.</label><caption><p>Measurements of <italic><tp:taxon-name><tp:taxon-name-part taxon-name-part-type="genus" reg="Cryptomyzus">Cryptomyzus</tp:taxon-name-part> <tp:taxon-name-part taxon-name-part-type="species" reg="nepetaphilus">nepetaphilus</tp:taxon-name-part></tp:taxon-name></italic> sp. nov. and <italic><tp:taxon-name><tp:taxon-name-part taxon-name-part-type="genus" reg="Cryptomyzus">C.</tp:taxon-name-part> <tp:taxon-name-part taxon-name-part-type="species" reg="saryarkensis">saryarkensis</tp:taxon-name-part></tp:taxon-name></italic> sp. nov.</p></caption><table><tbody><tr><th rowspan="2" colspan="1">Measurements</th><th rowspan="1" colspan="1"><italic><tp:taxon-name><tp:taxon-name-part taxon-name-part-type="genus" reg="Cryptomyzus">C.</tp:taxon-name-part> <tp:taxon-name-part taxon-name-part-type="species" reg="saryarkensis">saryarkensis</tp:taxon-name-part></tp:taxon-name></italic> sp. nov.</th><th rowspan="1" colspan="1"><italic><tp:taxon-name><tp:taxon-name-part taxon-name-part-type="genus" reg="Cryptomyzus">C.</tp:taxon-name-part> <tp:taxon-name-part taxon-name-part-type="species" reg="nepetaphilus">nepetaphilus</tp:taxon-name-part></tp:taxon-name></italic> sp. nov.</th></tr><tr><th rowspan="1" colspan="1">Apterous viviparous females (<italic>n</italic> = 11)</th><th rowspan="1" colspan="1">Apterous viviparous females (<italic>n</italic> = 4)</th></tr><tr><td rowspan="1" colspan="1">
                    <abbrev xmlns:xlink="http://www.w3.org/1999/xlink" xlink:title="body length with cauda" xlink:type="simple">BL</abbrev>
                  </td><td rowspan="1" colspan="1">1.95–2.36</td><td rowspan="1" colspan="1">2.06–2.21</td></tr><tr><td rowspan="1" colspan="1">
                    <abbrev xmlns:xlink="http://www.w3.org/1999/xlink" xlink:title="total antennae length" xlink:type="simple">ANT</abbrev>
                  </td><td rowspan="1" colspan="1">2.89–3.54</td><td rowspan="1" colspan="1">2.56–2.63</td></tr><tr><td rowspan="1" colspan="1">
                    <abbrev xmlns:xlink="http://www.w3.org/1999/xlink" xlink:title="length of III antennal segment" xlink:type="simple">ANT III</abbrev>
                  </td><td rowspan="1" colspan="1">0.58–0.68</td><td rowspan="1" colspan="1">0.52–0.56</td></tr><tr><td rowspan="1" colspan="1">
                    <abbrev xmlns:xlink="http://www.w3.org/1999/xlink" xlink:title="length of IV antennal segment" xlink:type="simple">ANT IV</abbrev>
                  </td><td rowspan="1" colspan="1">0.48–0.63</td><td rowspan="1" colspan="1">0.36–0.42</td></tr><tr><td rowspan="1" colspan="1">
                    <abbrev xmlns:xlink="http://www.w3.org/1999/xlink" xlink:title="length of V antennal segment" xlink:type="simple">ANT V</abbrev>
                  </td><td rowspan="1" colspan="1">0.43–0.53</td><td rowspan="1" colspan="1">0.31–0.35</td></tr><tr><td rowspan="1" colspan="1">
                    <abbrev xmlns:xlink="http://www.w3.org/1999/xlink" xlink:title="length of base of VI antennal segment" xlink:type="simple">ANT VIb</abbrev>
                  </td><td rowspan="1" colspan="1">0.10–0.13</td><td rowspan="1" colspan="1">0.10–0.11</td></tr><tr><td rowspan="1" colspan="1">
                    <abbrev xmlns:xlink="http://www.w3.org/1999/xlink" xlink:title="basal diameter of III antennal segment" xlink:type="simple">ANT IIIbd</abbrev>
                  </td><td rowspan="1" colspan="1">0.029–0.035</td><td rowspan="1" colspan="1">0.027–0.029</td></tr><tr><td rowspan="1" colspan="1">
                    <abbrev xmlns:xlink="http://www.w3.org/1999/xlink" xlink:title="length of processus terminalis" xlink:type="simple">PT</abbrev>
                  </td><td rowspan="1" colspan="1">0.97–1.39</td><td rowspan="1" colspan="1">0.99–1.06</td></tr><tr><td rowspan="1" colspan="1">
                    <abbrev xmlns:xlink="http://www.w3.org/1999/xlink" xlink:title="setae length" xlink:type="simple">Longest setae on ANT III</abbrev>
                  </td><td rowspan="1" colspan="1">0.035–0.040</td><td rowspan="1" colspan="1">0.023–0.029</td></tr><tr><td rowspan="1" colspan="1">Longest frontal setae</td><td rowspan="1" colspan="1">0.046–0.052</td><td rowspan="1" colspan="1">0.081–0.104</td></tr><tr><td rowspan="1" colspan="1">
                    <abbrev xmlns:xlink="http://www.w3.org/1999/xlink" xlink:title="length of ultimate rostral segment" xlink:type="simple">URS</abbrev>
                  </td><td rowspan="1" colspan="1">0.14–0.15</td><td rowspan="1" colspan="1">0.15–0.16</td></tr><tr><td rowspan="1" colspan="1">
                    <abbrev xmlns:xlink="http://www.w3.org/1999/xlink" xlink:title="length of II segment of hind tarsus" xlink:type="simple">HT II</abbrev>
                  </td><td rowspan="1" colspan="1">0.08–0.10</td><td rowspan="1" colspan="1">0.09–0.10</td></tr><tr><td rowspan="1" colspan="1">
                    <abbrev xmlns:xlink="http://www.w3.org/1999/xlink" xlink:title="setae length, setae length" xlink:type="simple">Longest setae on ABD TERG III</abbrev>
                  </td><td rowspan="1" colspan="1">0.056–0.058</td><td rowspan="1" colspan="1">0.115–0.127</td></tr><tr><td rowspan="1" colspan="1">Longest setae on <abbrev xmlns:xlink="http://www.w3.org/1999/xlink" xlink:title="setae length" xlink:type="simple">ABD TERG VIII</abbrev></td><td rowspan="1" colspan="1">0.046–0.052</td><td rowspan="1" colspan="1">0.115–0.127</td></tr><tr><td rowspan="1" colspan="1">
                    <abbrev xmlns:xlink="http://www.w3.org/1999/xlink" xlink:title="siphunculus length" xlink:type="simple">SIPH</abbrev>
                  </td><td rowspan="1" colspan="1">0.31–0.39</td><td rowspan="1" colspan="1">0.39–0.43</td></tr><tr><td rowspan="1" colspan="1">
                    <abbrev xmlns:xlink="http://www.w3.org/1999/xlink" xlink:title="cauda length" xlink:type="simple">CAUDA</abbrev>
                  </td><td rowspan="1" colspan="1">0.10–0.15</td><td rowspan="1" colspan="1">0.12–0.14</td></tr><tr><td rowspan="1" colspan="3">Ratios:</td></tr><tr><td rowspan="1" colspan="1">
                    <abbrev xmlns:xlink="http://www.w3.org/1999/xlink" xlink:title="length of antennae to body length with cauda" xlink:type="simple">ANT/BL</abbrev>
                  </td><td rowspan="1" colspan="1">1.39–1.59</td><td rowspan="1" colspan="1">1.12–1.16</td></tr><tr><td rowspan="1" colspan="1">PT/<abbrev xmlns:xlink="http://www.w3.org/1999/xlink" xlink:title="length of base of VI antennal segment" xlink:type="simple">ANT VIb</abbrev></td><td rowspan="1" colspan="1">10.50–12.00</td><td rowspan="1" colspan="1">9.50–10.21</td></tr><tr><td rowspan="1" colspan="1">
                    <abbrev xmlns:xlink="http://www.w3.org/1999/xlink" xlink:title="length of III antennal segment to length of VI antennal segment" xlink:type="simple">ANT III/ANT VI</abbrev>
                  </td><td rowspan="1" colspan="1">0.42–0.59</td><td rowspan="1" colspan="1">0.45–0.52</td></tr><tr><td rowspan="1" colspan="1"><abbrev xmlns:xlink="http://www.w3.org/1999/xlink" xlink:title="setae length" xlink:type="simple">Longest setae on ANT III</abbrev>/<abbrev xmlns:xlink="http://www.w3.org/1999/xlink" xlink:title="length of III antennal segment" xlink:type="simple">ANT III</abbrev> BD</td><td rowspan="1" colspan="1">1.00–1.27</td><td rowspan="1" colspan="1">0.80–1.00</td></tr><tr><td rowspan="1" colspan="1">Cephalic frontal setae/–<abbrev xmlns:xlink="http://www.w3.org/1999/xlink" xlink:title="length of III antennal segment" xlink:type="simple">ANT III</abbrev> BD</td><td rowspan="1" colspan="1">1.31–1.59</td><td rowspan="1" colspan="1">2.79–3.59</td></tr><tr><td rowspan="1" colspan="1">Longest setae on ABD TERG III/–ANT IIIbd</td><td rowspan="1" colspan="1">1.66–2.00</td><td rowspan="1" colspan="1">3.97–4.38</td></tr><tr><td rowspan="1" colspan="1">Longest setae on ABD TERG VIII/–ANT IIIbd</td><td rowspan="1" colspan="1">1.31–1.59</td><td rowspan="1" colspan="1">2.79–3.59</td></tr><tr><td rowspan="1" colspan="1">
                    <abbrev xmlns:xlink="http://www.w3.org/1999/xlink" xlink:title="siphunculus length to body length with cauda" xlink:type="simple">SIPH/BL</abbrev>
                  </td><td rowspan="1" colspan="1">0.15–0.18</td><td rowspan="1" colspan="1">0.18–0.20</td></tr><tr><td rowspan="1" colspan="1">
                    <abbrev xmlns:xlink="http://www.w3.org/1999/xlink" xlink:title="siphunculus length to cauda length" xlink:type="simple">SIPH/CAUDA</abbrev>
                  </td><td rowspan="1" colspan="1">2.22–3.75</td><td rowspan="1" colspan="1">2.85–3.50</td></tr></tbody></table></table-wrap></tp:treatment-sec><ref-list><ref id="B8"><mixed-citation xmlns:xlink="http://www.w3.org/1999/xlink" xlink:type="simple">Kadyrbekov RKh (2021) Two new aphid species of the genus <italic><tp:taxon-name><tp:taxon-name-part taxon-name-part-type="genus">Cryptomyzus</tp:taxon-name-part></tp:taxon-name></italic> Oestlund, 1922 (<tp:taxon-name><tp:taxon-name-part taxon-name-part-type="order">Hemiptera</tp:taxon-name-part></tp:taxon-name>, <tp:taxon-name><tp:taxon-name-part taxon-name-part-type="family">Aphididae</tp:taxon-name-part></tp:taxon-name>) from Kazakhstan, and keys to apterous and alate viviparous females. Zootaxa 4903(2): 265–274. <ext-link xlink:href="10.11646/zootaxa.4903.2.6" ext-link-type="doi" xlink:type="simple">https://doi.org/10.11646/zootaxa.4903.2.6</ext-link></mixed-citation></ref></ref-list></tp:taxon-treatment>
